# Supplementary material for: Curative treatment incorporating subjective decisions on age and frailty is not beneficial for older patients with oral cavity squamous cell carcinoma
Source: PLoS One. 2025 Aug 25;20(8):e0330376. doi: 10.1371/journal.pone.0330376 (PMC12377585; doi:10.1371/journal.pone.0330376)
Supplement: S1 Appendix — (XLSX) [file pone.0330376.s001.xlsx]

## Sheet: PRISM epuré
						Within 3 months	within 5 years		within 5 years
Patient number	Deviated-from-recommended treatment	Sex (1=male)	Age (years)	AJCC tumor stage III-IV	WHO status score ≥2	Clavien-Dindo grade ≥III	Death	Time delay to death (months)	Recurrence	Time delay to recurrence (months)
P1	0	1	84	0	0	0	0	60	0	60
P2	0	1	80	0	1	0	0	60	0	60
P3	0	1	74	1	0	1	0	60	0	60
P4	1	0	80	1	0	0	0	59	1	59
P5	0	0	83	1	1	0	0	60	0	60
P6	1	0	87	1	1	1	1	48	0	48
P7	0	0	71	1	0	1	0	60	0	60
P8	0	0	85	0	0	0	0	60	0	60
P9	0	1	72	1	0	0	1	52	0	52
P10	0	1	73	0	0	1	0	60	0	60
P11	0	1	84	1	0	1	1	5	0	5
P12	1	0	74	1	0	1	1	8	1	6
P13	1	0	91	0	0	0	0	60	0	60
P14	0	0	76	0	0	0	0	60	0	60
P15	0	0	83	1	1	0	0	21	1	15
P16	0	0	75	0	0	0	0	60	0	60
P17	0	0	86	0	0	0	0	60	0	60
P18	0	0	81	1	0	0	0	60	0	60
P19	0	0	72	0	0	0	0	7	0	7
P20	0	0	82	1	0	0	0	25	0	25
P21	0	0	78	0	0	0	0	19	0	19
P22	0	1	85	0	0	0	0	49	0	49
P23	1	0	85	1	0	0	1	13	1	5
P24	0	0	75	1	0	0	0	12	0	12
P25	0	1	84	1	0	1	1	1	0	1
P26	0	0	72	0	0	0	0	60	0	60
P27	0	0	79	1	1	1	0	60	0	60
P28	1	1	82	1	0	1	0	60	0	60
P29	0	1	90	1	0	1	1	1	1	1
P30	0	1	73	1	1	0	1	13	1	13
P31	0	1	71	0	0	0	0	60	0	60
P32	0	0	77	1	0	0	1	13	1	3
P33	0	1	80	1	0	1	1	24	1	24
P34	0	1	79	1	1	0	0	16	0	16
P35	0	1	72	1	0	1	0	60	0	60
P36	0	1	81	1	0	0	0	60	0	13
P37	1	1	85	0	1	0	1	32	1	22
P38	0	1	73	1	1	0	1	5	1	5
P39	0	0	79	1	1	1	0	60	0	60
P40	0	1	74	0	0	0	0	3	1	3
P41	0	1	76	1	0	0	0	60	0	60
P42	0	0	80	1	0	1	1	4	1	1
P43	1	0	84	1	0	1	1	55	1	54
P44	0	0	83	0	1	0	1	42	1	42
P45	1	0	80	1	1	0	0	60	0	60
P46	0	0	84	0	1	0	0	60	1	48
P47	0	0	82	1	0	0	1	13	1	13
P48	0	0	70	0	0	0	0	60	0	60
P49	0	1	83	1	0	0	0	60	0	60
P50	0	0	73	1	0	0	1	4	1	4
P51	1	0	72	1	0	1	0	60	1	36
P52	0	0	82	0	0	0	1	35	1	32
P53	0	0	78	0	0	0	0	60	0	60
P54	1	0	88	1	0	0	0	60	1	40
P55	0	0	70	1	0	1	1	45	1	45
P56	0	0	81	1	0	1	1	12	1	8
P57	0	0	74	1	0	1	0	60	0	60
P58	0	0	73	1	0	0	1	33	1	33
P59	1	1	85	1	0	1	1	2	1	2
P60	0	0	84	1	0	0	1	8	1	8
P61	0	1	74	1	1	0	0	39	0	39
P62	0	0	81	1	0	0	1	19	1	15
P63	0	1	74	1	0	0	1	7	1	6
P64	0	0	79	0	0	0	0	35	0	35
P65	1	0	71	0	0	1	1	47	1	9
P66	0	0	75	1	0	0	1	12	1	12
P67	0	0	76	0	0	0	0	31	0	31
P68	0	0	77	1	1	0	0	47	1	42
P69	0	0	84	0	0	0	1	54	1	18
P70	0	0	80	0	0	0	0	60	0	60
P71	0	0	70	0	0	1	0	60	0	60
P72	0	0	88	0	1	0	0	60	0	60
P73	0	1	72	0	0	0	0	11	0	11
P74	0	1	71	1	0	1	0	60	0	60
P75	1	0	88	0	1	0	1	42	1	37
P76	0	0	74	1	0	0	0	60	0	60
P77	0	1	73	1	0	0	1	11	1	11
P78	0	0	75	1	0	0	0	50	1	50
P79	0	0	84	1	0	0	1	19	1	19
P80	0	1	81	1	0	0	1	6	1	5
P81	0	1	78	1	0	0	0	60	0	60
P82	0	0	85	0	0	1	0	27	0	27
P83	0	0	74	0	0	0	0	60	0	60
P84	0	0	84	1	0	0	0	48	1	9
P85	0	1	78	1	0	1	1	2	0	2
P86	0	1	73	1	0	1	1	8	1	5
P87	1	0	89	1	0	0	1	2	1	2
P88	0	0	77	0	0	0	0	57	1	23
P89	0	1	72	1	0	0	1	37	1	6
P90	1	0	81	1	0	0	0	50	0	50
P91	1	0	92	1	1	1	1	7	1	7
P92	0	1	77	1	0	1	0	60	1	36
P93	1	1	77	1	0	0	1	41	1	28
P94	0	1	83	0	0	1	1	25	1	25
P95	0	0	84	1	0	0	0	60	0	60
P96	0	0	74	1	0	0	0	60	0	60
P97	1	0	86	1	0	1	0	3	1	3
P98	0	1	86	1	0	0	1	30	1	30
P99	0	1	71	1	0	0	0	60	0	60
P100	0	0	77	1	0	1	1	7	1	6
P101	1	1	86	1	0	0	0	60	1	49
P102	0	1	82	1	0	0	1	41	1	34
P103	0	0	73	1	0	1	0	29	0	29
P104	0	0	76	1	0	0	1	16	1	11
P105	0	1	86	1	0	1	0	7	0	7
P106	0	0	88	0	0	0	0	60	1	57
P107	0	1	78	1	0	0	0	60	0	60
P108	0	1	87	1	0	0	0	60	0	60
P109	1	0	86	0	1	0	1	8	1	5
P110	0	1	74	1	0	1	0	20	0	20
P111	0	1	80	1	0	0	1	12	1	12
P112	1	0	82	1	1	1	1	34	1	6
P113	0	0	78	1	0	0	1	8	1	6
P114	0	0	86	0	0	0	1	8	1	8
P115	0	0	76	1	0	0	1	15	1	9
P116	0	1	74	1	0	0	1	25	1	8
P117	0	0	78	1	0	0	0	33	0	33
P118	1	0	88	0	0	0	0	51	1	7
P119	0	1	83	0	0	0	0	60	0	60
P120	0	0	82	0	0	0	0	57	0	57
P121	0	0	81	0	0	0	0	60	0	60
P122	0	0	82	1	0	1	1	3	0	3
P123	0	0	74	0	0	1	1	9	1	7
P124	1	0	82	1	0	1	1	10	1	8
P125	0	1	85	1	0	0	0	60	0	60
P126	0	0	85	1	0	0	1	12	1	12
P127	0	0	80	1	0	0	0	60	0	60
P128	0	1	87	0	0	0	1	21	1	21
P129	1	0	87	0	0	0	1	30	1	25
P130	0	1	86	0	0	0	0	46	0	46
P131	0	0	80	0	0	0	1	27	1	5
P132	0	0	74	1	1	0	0	60	0	60
P133	1	0	82	1	1	1	1	7	1	7
P134	0	1	86	1	0	0	1	12	1	12
P135	0	0	82	1	0	0	0	9	1	9
P136	0	1	70	1	0	0	1	13	1	13
P137	0	1	72	0	0	0	0	48	0	48
P138	0	1	77	0	0	0	0	50	0	50
P139	0	1	75	0	0	0	1	36	1	15
P140	0	1	86	0	0	0	0	32	0	32
P141	0	0	86	1	1	1	1	4	0	4
P142	0	0	89	0	0	0	1	22	1	19
P143	0	0	82	1	1	0	0	60	0	60
P144	0	1	71	0	0	0	0	60	0	60
P145	1	1	78	1	1	0	1	33	1	33
P146	1	0	87	1	1	0	1	4	1	4
P147	0	1	79	0	0	0	1	15	1	15
P148	0	0	87	1	0	0	1	58	1	58
P149	0	1	73	1	0	0	0	6	0	6
P150	0	1	86	0	0	0	1	19	1	19
P151	0	1	70	1	1	1	1	41	1	12
P152	0	1	88	1	1	0	1	6	1	6
P153	0	1	78	0	0	0	0	60	0	60
P154	1	1	78	1	1	1	1	8	1	5
P155	1	1	76	0	0	0	1	7	1	7
P156	1	0	82	1	0	0	1	26	1	11
P157	1	0	80	0	0	0	0	60	0	60
P158	0	0	88	1	0	1	1	6	1	6
P159	0	0	88	1	0	0	1	38	1	38
P160	0	0	83	1	0	0	0	60	0	60
P161	0	0	83	1	0	1	1	17	1	1
P162	0	1	72	1	0	1	1	7	1	6
P163	1	0	83	1	0	0	1	13	1	12
P164	0	0	71	0	0	0	0	60	0	60
P165	0	1	89	1	0	0	0	60	0	60
P166	0	0	85	0	0	1	1	31	1	31
P167	0	0	79	1	0	0	0	60	0	60
P168	0	0	83	0	0	0	0	60	0	60
P169	0	1	72	0	0	0	1	48	1	48
P170	1	0	91	1	0	0	1	18	1	16
P171	0	0	81	0	0	0	0	60	1	16
P172	0	0	78	0	0	0	1	16	1	9
P173	0	0	71	0	0	0	0	60	1	38
P174	0	0	74	0	0	0	0	60	1	56
P175	0	1	81	0	0	0	0	60	1	11
P176	1	0	76	1	0	1	0	60	0	60
P177	0	0	79	1	0	0	0	60	0	60
P178	0	1	70	1	0	0	1	8	1	6
P179	0	0	71	0	0	0	0	23	0	16
P180	0	0	73	1	0	1	1	15	1	14
P181	1	0	87	1	0	1	1	34	1	12
P182	0	0	72	0	0	0	0	60	1	2
P183	1	1	90	1	0	1	1	3	0	3
P184	1	1	71	1	1	1	1	20	1	12
P185	0	1	78	1	0	0	1	9	1	9
